# Supplementary material for: Two Outbreaks of Invasive Pneumococcal Disease in Nursing Homes in Gipuzkoa, Northern Spain
Source: Vaccines (Basel). 2025 May 26;13(6):570. doi: 10.3390/vaccines13060570 (PMC12197688; doi:10.3390/vaccines13060570)
Supplement: Supplementary file 1 [file vaccines-13-00570-s001.zip]

Archive with 1 entries (1 files):
- vaccines-3619788-supplementary.pdf
